# Supplementary material for: Update on Prevalence of Pain in Patients with Cancer 2022: A Systematic Literature Review and Meta-Analysis
Source: Cancers (Basel). 2023 Jan 18;15(3):591. doi: 10.3390/cancers15030591 (PMC9913127; doi:10.3390/cancers15030591)
Supplement: Supplementary file 1 [file cancers-15-00591-s001.zip]

Archive with 3 entries (3 files):
- Supplemental S1.pdf
- Supplemental S2.pdf
- Supplemental S3.pdf
